# Supplementary material for: Clinical Significance of Circulating Tumor Cell Induced Epithelial-Mesenchymal Transition in Patients with Metastatic Colorectal Cancer by Single-Cell RNA-Sequencing
Source: Cancers (Basel). 2021 Sep 28;13(19):4862. doi: 10.3390/cancers13194862 (PMC8507666; doi:10.3390/cancers13194862)
Supplement: Supplementary file 1 [file cancers-13-04862-s001.zip]

Archive with 1 entries (1 files):
- cancers-1372570-supplementary.pdf
